# Supplementary material for: Taxonomy and systematics of Emprostiotrema Cianferoni and Ceccolini, 2021 (Digenea: Emprostiotrematidae), parasites of rabbitfish (Siganidae) from the Indo-West Pacific marine region
Source: Parasitology. 2024 Nov 20;151(12):1336–50. doi: 10.1017/S0031182024001252 (PMC11894025; doi:10.1017/S0031182024001252)
Supplement: Huston et al. supplementary material 1 — Huston et al. supplementary material [file S0031182024001252sup001.xlsx]

## Sheet: Emprostiotrema Data used for PC
Locality	Host	Species	hostno	specno	individual	bodylength	bodywidth	lengthbodypostmaxbreadth	oralsuckerlength	oralsuckerbreadth	ventralsuckerlength	ventralsuckerbreadth	forebodylength	hindbodylength	pharynxlength	pharynxbreadth	leftcaecumlength	rightcaecumlength	leftestislength	leftestisbreadth	righttestislength	righttestisbreadth	distancelefttestistoanterior	distancerighttestisttoanterior	pretesticularspace	distancelefttestistoposterior	distancerighttestistoposterior	posttesticularspace	ovarylength	ovarybreadth	hermsaclength	hermsacbreadth	distancehermsactoanterior	distancehermsactoposterior	distancehermsacleft	distancehermsacright	distancegenitalporeleft	distancegenitalporeright	distancegenitalporeanterior	distancegenitalporeposterior	distancevitanterior	distancevitposterior
Japan	S. fuscescens	E. fusum	THC18696	1	THC18696.1	1092	686	523	190	208	229	241	473	382	131	152	482	406	155	155	162	147	506	533	506	491	491	491	92	101	134	118	266	696	208	213	258	237	284	809	365	222
Japan	S. fuscescens	E. fusum	THC18694	2	THC18694.2	1098	767	546	208	229	248	252	411	448	138	176	557	593	158	152	179	154	391	413	391	669	602	602	98	102	110	107	292	692	264	270	298	320	321	780	257	182
Japan	S. fuscescens	E. fusum	THC18695	3	THC18695.3	683	500	323	106	132	140	138	272	267	87	106	361	373	107	108	111	105	275	275	275	354	385	354	79	62	83	77	192	400	179	195	199	221	205	452	185	86
Japan	S. fuscescens	E. fusum	THC18695	4	THC18695.4	679	488	301	98	132	148	139	312	216	84	85	308	375	112	96	91	100	288	304	288	331	363	331	64	49	67	57	215	397	212	178	209	195	207	447	191	119
Japan	S. fuscescens	E. fusum	THC18695	5	THC18695.5	950	700	428	164	175	199	208	398	360	117	130	647	493	154	133	150	130	359	345	345	562	530	530	94	79	94	98	242	610	266	255	300	276	269	673	206	133
Japan	S. fuscescens	E. fusum	THC18696	6	THC18696.6	1099	707	468	203	199	258	242	542	302	148	151	570	598	217	148	211	160	408	389	389	525	529	525	93	82	137	113	249	712	246	253	283	288	279	781	271	193
Japan	S. fuscescens	E. fusum	THC18696	7	THC18696.7	1028	705	405	201	198	226	237	419	365	137	138	519	596	191	157	171	148	406	406	406	541	454	454	109	94	104	92	299	613	274	273	305	310	301	688	258	230
Japan	S. fuscescens	E. fusum	THC18696	8	THC18696.8	1060	726	513	147	184	178	221	349	527	115	143	595	619	170	174	182	172	368	362	362	618	601	601	100	107	112	109	222	734	272	236	302	262	237	798	232	239
Japan	S. fuscescens	E. fusum	THC18696	9	THC18696.9	1154	631	675	191	203	219	243	430	511	143	137	504	534	193	150	199	148	442	399	399	627	606	606	90	125	110	109	302	746	250	255	292	280	334	792	341	286
Japan	S. fuscescens	E. fusum	THC18695	10	THC18695.10	1349	767	648	193	215	250	269	548	555	130	149	611	649	186	181	196	174	485	518	485	730	723	723	147	183	128	133	327	888	277	272	324	339	387	940	271	361
New Caledonia	S. doliatus	E. fusum	THC7724	1	THC7724.1	1039	683	501	192	202	243	225	375	448	123	121	576	573	160	158	157	160	353	380	353	606	618	606	85	80	111	116	279	686	244	259	257	267	281	776	342	238
New Caledonia	S. doliatus	E. fusum	THC7724	2	THC7724.2	785	538	373	158	180	219	210	313	274	111	114	361	457	134	135	124	107	306	304	304	417	434	417	88	75	113	97	222	469	181	203	231	212	243	530	313	138
New Caledonia	S. doliatus	E. fusum	THC7848	3	THC7848.3	1380	811	685	181	232	307	310	390	763	120	141	770	652	196	182	215	156	476	449	449	841	865	841	133	144	133	142	289	1042	263	287	287	311	284	1103	342	303
New Caledonia	S. doliatus	E. fusum	THC7848	4	THC7848.4	1440	757	665	210	216	262	240	445	782	128	141	867	927	237	186	235	196	399	429	399	908	909	908	158	134	158	118	306	1028	294	299	311	357	343	1138	317	366
New Caledonia	S. doliatus	E. fusum	JNC2520	5	JNC2520.5	902	576	463	87	140	197	190	154	559	90	98	508	544	177	129	175	143	183	158	158	621	614	614	123	125	102	81	78	733	143	173	144	179	113	798	152	203
New Caledonia	S. doliatus	E. fusum	JNC2553	6	JNC2553.6	1126	565	496	179	185	230	225	349	565	131	127	664	645	211	161	238	167	286	285	285	669	640	640	103	119	148	130	225	770	185	176	211	200	237	867	217	237
New Caledonia	S. doliatus	E. fusum	JNC2873C	7	JNC2873C.7	787	517	367	114	165	164	160	260	365	90	101	454	425	124	116	143	131	249	251	249	468	443	443	107	74	92	86	135	208	166	534	168	236	191	588	212	131
New Caledonia	S. doliatus	E. fusum	JNC2873B	8	JNC2873B.8	1004	593	504	137	171	205	218	272	516	124	129	573	596	146	123	146	137	282	282	282	644	621	621	105	106	123	115	189	179	223	704	193	203	241	806	192	229
New Caledonia	S. lineatus	E. fusum	JNC2630	12	JNC2630.12	692	450	332	81	125	152	137	170	373	98	104	370	424	108	103	113	105	208	203	203	422	443	422	52	56	92	101	122	137	84	528	131	138	88	590	150	204
New Caledonia	S. lineatus	E. fusum	JNC2630	13	JNC2630.13	609	353	310	76	93	133	136	190	283	68	83	280	273	99	84	99	92	170	184	170	372	373	372	55	64	77	89	37	235	53	37	47	70	41	258	110	146
New Caledonia	S. lineatus	E. fusum	JNC2630	14	JNC2630.14	671	390	403	94	122	140	132	190	354	74	88	319	322	101	76	101	98	202	195	195	412	395	395	71	56	76	75	120	482	100	167	117	142	114	543	151	177
New Caledonia	S. lineatus	E. fusum	JNC3304	15	JNC3304.15	792	517	398	100	140	163	139	214	415	78	105	403	336	107	89	136	115	331	268	268	421	453	421	62	74	80	99	139	563	199	145	230	176	163	609	267	213
Lizard Island	S. doliatus	E. fusum	THC6902	1	THC6902.1	1262	596	607	149	193	237	230	313	741	99	113	725	597	165	135	155	148	339	350	339	847	845	845	113	110	135	113	206	968	212	194	227	227	212	1066	252	217
Lizard Island	S. doliatus	E. fusum	THC6902	2	THC6902.2	1293	707	603	163	205	235	227	348	742	113	118	723	758	174	171	184	179	386	384	384	836	832	832	134	123	143	127	240	949	251	256	296	275	258	1065	289	276
Lizard Island	S. doliatus	E. fusum	THC6902	3	THC6902.3	1378	664	704	166	217	228	252	381	791	111	123	816	763	190	179	188	156	399	382	382	875	898	875	115	116	154	128	253	995	251	239	282	276	265	1132	413	250
Lizard Island	S. fuscescens	E. fusum	THC8465	5	THC8465.5	891	612	395	133	162	194	199	285	402	93	112	448	386	125	115	135	132	321	306	306	527	496	496	91	88	128	114	193	520	227	217	268	239	205	648	206	192
Lizard Island	S. fuscescens	E. fusum	THC8465	6	THC8465.6	890	609	426	127	158	187	183	284	400	99	104	443	552	145	120	145	121	278	294	278	494	494	494	106	77	115	109	175	582	186	214	188	241	187	656	128	187
Lizard Island	S. fuscescens	E. fusum	THC8465	7	THC8465.7	988	591	517	105	142	205	184	285	471	102	110	488	473	149	110	125	108	270	289	270	605	618	605	90	87	125	91	205	656	199	209	227	227	221	726	119	270
Lizard Island	S. fuscescens	E. fusum	THC8465	8	THC8465.8	978	568	478	102	135	191	192	274	484	100	109	519	565	157	120	168	129	263	264	263	600	592	592	66	65	96	112	211	673	171	174	197	199	208	730	124	248
Lizard Island	S. fuscescens	E. fusum	THC12481	9	THC12481.9	931	643	447	116	156	195	181	248	492	92	104	494	544	178	162	147	140	307	273	273	525	576	525	79	78	125	119	167	636	198	216	255	219	182	712	129	158
Lizard Island	S. vulpinus	E. fusum	THC12479	11	THC12479.11	718	433	364	88	108	141	139	220	345	69	79	406	378	77	68	81	66	230	244	230	403	407	403	74	66	91	83	130	466	163	145	151	159	124	568	169	187
Lizard Island	S. vulpinus	E. fusum	THC12479	12	THC12479.12	600	393	307	83	101	124	125	189	283	64	69	342	383	82	83	82	79	199	203	199	351	356	351	52	48	77	90	125	389	148	135	139	146	131	435	159	101
Lizard Island	S. argenteus	E. fusum	THC12475	13	THC12475.13	853	575	381	103	124	167	166	256	420	87	99	517	521	142	121	133	100	241	250	241	528	523	523	79	69	114	92	156	549	164	193	203	195	167	650	155	147
Lizard Island	S. argenteus	E. fusum	THC12475	14	THC12475.14	819	540	398	110	144	170	162	257	376	86	99	441	460	126	106	132	134	257	281	257	482	467	467	93	90	107	85	159	534	162	201	177	216	174	605	180	149
Lizard Island	S. argenteus	E. fusum	THC12475	15	THC12475.15	956	682	453	120	159	202	187	271	466	104	108	582	650	167	144	175	154	279	290	279	562	549	549	121	137	134	114	165	650	227	223	243	256	181	729	178	141
Lizard Island	S. argenteus	E. fusum	THC12475	16	THC12475.16	902	573	382	104	139	176	166	272	439	92	102	513	531	169	115	154	149	293	296	293	491	511	491	102	86	121	97	183	580	210	167	213	207	209	652	185	123
Lizard Island	S. argenteus	E. fusum	THC12475	17	THC12475.17	753	499	370	106	135	159	168	241	329	84	96	411	388	129	109	119	89	259	247	247	396	438	396	73	78	108	87	159	470	166	145	183	166	169	559	164	137
Lizard Island	S. argenteus	E. fusum	THC12475	18	THC12475.18	934	598	416	121	146	183	197	274	464	94	105	567	546	150	123	153	159	280	287	280	548	546	546	78	77	113	103	174	613	215	199	228	217	189	706	172	194
Lizard Island	S. argenteus	E. fusum	THC12475	19	THC12475.19	879	590	405	116	150	189	187	266	411	87	103	464	498	153	144	152	130	308	301	301	454	493	454	97	87	119	107	181	571	213	174	229	204	202	648	192	166
Lizard Island	S. lineatus	E. fusum	THC12460	20	THC12460.20	871	556	527	124	150	193	156	233	438	88	102	434	386	163	139	141	130	290	280	280	425	523	425	91	73	94	88	173	590	210	182	222	212	181	664	145	205
Lizard Island	S. lineatus	E. fusum	THC12460	21	THC12460.21	848	523	508	122	133	173	168	233	417	91	109	468	490	113	137	130	115	262	259	259	471	491	471	93	87	116	102	164	551	181	179	202	199	172	637	141	174
Lizard Island	S. lineatus	E. fusum	THC12460	22	THC12460.22	859	481	459	121	149	184	151	262	408	84	97	450	447	105	106	110	105	268	272	268	506	511	506	77	81	103	88	175	558	156	163	198	170	186	641	185	164
Lizard Island	S. lineatus	E. fusum	THC12460	23	THC12460.23	817	510	391	114	144	189	160	237	388	81	88	462	476	118	110	120	122	253	250	250	468	503	468	71	72	103	87	162	546	162	175	177	199	170	609	174	145
Lizard Island	S. lineatus	E. fusum	THC12460	24	THC12460.24	833	513	427	102	134	179	148	235	412	82	92	496	559	132	128	123	118	230	263	230	507	484	484	92	84	97	99	149	566	182	161	200	183	166	632	148	175
Lizard Island	S. lineatus	E. fusum	THC12459	25	THC12459.25	1200	711	554	151	163	228	180	334	623	104	112	657	656	145	136	131	120	348	364	348	725	715	715	116	87	143	116	233	819	210	274	231	300	261	936	262	225
Lizard Island	S. corallinus	E. fusum	THC12442	26	THC12442.26	1342	726	647	146	205	245	252	335	749	97	128	758	771	217	171	197	168	368	353	353	858	866	858	100	79	137	121	211	966	215	247	240	234	201	1095	289	265
Lizard Island	S. corallinus	E. fusum	THC12442	27	THC12442.27	1250	693	599	190	145	248	239	316	664	94	111	700	710	177	161	187	139	350	367	350	770	767	767	121	126	126	116	215	833	226	203	263	211	215	978	303	194
Lizard Island	S. corallinus	E. fusum	THC12442	28	THC12442.28	1325	640	717	186	210	197	235	422	672	122	131	637	637	195	155	160	187	412	424	412	751	739	739	131	108	138	114	283	869	223	210	242	244	294	988	369	318
Lizard Island	S. corallinus	E. fusum	THC12442	29	THC12442.29	1284	663	580	145	196	247	234	319	717	110	127	728	800	221	173	196	185	341	364	341	749	790	749	147	149	146	122	212	890	208	205	248	212	227	1017	255	184
Lizard Island	S. corallinus	E. fusum	THC12442	30	THC12442.30	1487	758	792	179	238	257	268	394	817	120	137	914	840	206	178	184	161	432	480	432	872	926	872	123	136	133	121	274	1085	270	250	285	288	288	1170	373	312
Lizard Island	S. corallinus	E. fusum	THC12442	31	THC12442.31	1587	880	771	187	240	290	285	438	835	121	139	985	970	192	176	216	186	476	483	476	965	936	936	136	136	158	149	302	1111	244	297	278	351	307	1231	368	234
Lizard Island	S. corallinus	E. fusum	THC12444	32	THC12444.32	1396	792	666	185	234	276	300	443	683	118	137	790	883	211	169	166	141	401	434	401	787	877	787	121	116	151	130	265	963	264	248	307	277	272	1071	327	200
Lizard Island	S. corallinus	E. fusum	THC12447	33	THC12447.33	1628	871	815	189	224	291	270	448	886	127	147	1074	1117	196	183	205	170	475	507	475	978	1015	978	159	151	139	128	301	1172	278	268	327	275	312	1285	324	205
Lizard Island	S. corallinus	E. fusum	THC12447	34	THC12447.34	1607	818	810	189	231	292	277	424	868	127	146	993	1013	197	197	218	182	476	475	475	1009	1014	1009	139	151	143	139	288	1166	312	272	318	320	300	1269	339	236
Lizard Island	S. corallinus	E. fusum	THC8639	35	THC8639.35	1699	777	874	185	235	318	276	416	953	115	140	984	1029	203	159	202	161	489	470	470	1078	1075	1075	140	123	191	137	289	1178	242	248	271	271	292	1354	366	266
Lizard Island	S. corallinus	E. fusum	THC8639	36	THC8639.36	1554	857	736	194	255	304	304	423	808	120	138	926	984	213	172	218	193	484	486	484	914	934	914	158	123	172	150	293	1066	278	270	293	303	304	1204	365	213
Lizard Island	S. doliatus	E. fusum	THC8596	37	THC8596.37	999	613	432	166	179	229	245	317	437	74	99	527	531	124	107	143	126	316	324	316	610	604	604	92	87	97	101	220	671	200	189	208	220	231	738	293	170
Lizard Island	S. doliatus	E. fusum	THC8596	38	THC8596.38	1132	647	544	160	179	230	233	326	561	99	113	666	712	151	132	149	128	346	369	346	658	673	658	103	121	116	115	238	709	200	210	226	257	264	850	252	133
Lizard Island	S. doliatus	E. fusum	THC8596	39	THC8596.39	899	534	439	122	150	199	199	261	433	92	91	468	521	136	116	120	123	279	263	263	528	546	528	101	96	86	88	174	606	168	178	183	208	190	681	231	166
Lizard Island	S. doliatus	E. fusum	THC8596	40	THC8596.40	1196	669	593	145	180	240	256	290	657	81	96	685	593	133	110	146	138	352	351	351	768	764	764	75	68	128	104	210	842	197	190	203	213	220	945	314	211
Lizard Island	S. doliatus	E. fusum	THC8596	41	THC8596.41	1326	710	513	190	226	310	291	384	621	107	120	842	799	176	178	190	163	431	442	431	759	744	744	135	109	160	143	287	916	228	194	251	239	304	992	352	186
Lizard Island	S. doliatus	E. fusum	THC8596	42	THC8596.42	1168	687	586	143	174	217	233	298	644	84	98	716	776	138	123	152	138	350	353	350	739	726	726	94	105	94	107	215	796	223	212	240	227	217	942	297	176
Lizard Island	S. doliatus	E. fusum	THC8596	43	THC8596.43	1051	685	491	133	164	210	213	282	595	80	91	525	528	161	152	151	148	281	296	281	705	601	601	93	99	96	88	188	746	158	240	192	266	200	829	213	221
Lizard Island	S. doliatus	E. fusum	THC8596	44	THC8596.44	1066	597	485	141	173	195	211	269	592	75	94	617	611	130	107	130	125	335	339	335	645	647	645	104	97	112	97	202	736	182	183	191	217	211	823	273	191
Lizard Island	S. doliatus	E. fusum	THC8596	45	THC8596.45	949	540	398	139	158	211	222	272	449	83	87	470	522	128	121	120	115	291	321	291	555	576	555	92	99	90	93	218	627	189	162	195	186	210	708	245	172
Lizard Island	S. doliatus	E. fusum	THC8596	46	THC8596.46	1019	593	476	141	177	208	231	249	552	73	97	567	600	119	108	133	114	312	344	312	617	627	617	107	102	111	105	190	710	195	168	213	174	188	783	282	150
Lizard Island	S. doliatus	E. fusum	THC8596	47	THC8596.47	1037	629	400	138	168	217	219	271	534	81	94	610	674	147	121	152	142	313	308	308	640	657	640	90	110	113	110	185	725	198	219	228	246	206	818	230	159
Lizard Island	S. doliatus	E. fusum	THC8596	48	THC8596.48	1068	582	484	175	152	227	239	319	521	85	98	586	626	122	119	125	104	324	355	324	638	673	638	93	98	96	100	221	749	190	175	222	210	241	791	300	182
Lizard Island	S. doliatus	E. fusum	THC8589	49	THC8589.49	948	560	535	122	160	209	194	269	465	64	91	507	582	138	120	102	103	293	333	293	546	589	546	86	74	71	77	200	673	211	161	243	181	218	709	265	166
Lizard Island	S. doliatus	E. fusum	THC8589	50	THC8589.50	881	504	459	121	165	187	186	259	431	72	93	490	475	102	95	96	96	301	314	301	528	535	528	84	87	87	92	177	612	140	188	162	215	196	659	268	165
Lizard Island	S. doliatus	E. fusum	THC8589	51	THC8589.51	964	557	520	119	169	189	204	275	496	75	94	545	518	110	99	103	94	326	320	320	605	604	604	91	92	90	93	189	672	157	206	173	229	200	737	257	185
Lizard Island	S. doliatus	E. fusum	THC8589	52	THC8589.52	1004	607	471	129	156	179	185	275	543	70	90	614	664	107	109	120	107	329	315	315	627	641	627	86	92	84	80	191	722	232	181	263	182	200	777	306	161
Lizard Island	S. doliatus	E. fusum	THC8596	53	THC8596.53	1267	683	599	185	207	265	275	411	579	106	120	712	680	166	154	156	144	390	405	390	757	754	754	122	128	149	119	268	846	222	237	244	268	277	940	315	179
Lizard Island	S. doliatus	E. fusum	THC8596	54	THC8596.54	1240	666	574	162	188	235	235	342	655	95	106	675	729	153	121	161	159	350	344	344	784	765	765	107	129	121	99	223	892	196	233	219	252	237	966	250	236
Lizard Island	S. doliatus	E. fusum	THC8596	55	THC8596.55	1250	668	560	175	202	262	262	326	639	102	118	727	754	178	165	162	152	393	394	393	745	752	745	117	109	162	122	235	826	223	233	227	279	253	964	350	189
Lizard Island	S. doliatus	E. fusum	THC8596	56	THC8596.56	1045	589	440	143	169	222	220	290	526	89	96	559	546	134	131	136	139	315	336	315	603	636	603	113	111	102	92	208	713	185	192	209	208	216	805	248	190
Lizard Island	S. doliatus	E. fusum	THC8596	57	THC8596.57	1313	726	563	206	222	280	302	388	644	114	126	810	869	210	158	208	153	460	435	435	704	780	704	88	102	178	147	286	890	231	280	262	286	279	1037	279	168
Lizard Island	S. doliatus	E. fusum	THC8596	58	THC8596.58	1301	684	607	165	209	259	262	348	679	90	112	755	763	175	155	165	134	409	418	409	778	744	744	105	114	129	120	249	911	221	197	251	233	262	988	329	196
Palau	S. punctatissimus	E. fusum	THC11358	1	THC11358.1	703	464	339	107	122	139	145	256	296	83	95	408	359	113	96	110	108	252	246	246	374	359	359	90	79	108	91	178	412	161	147	151	193	186	492	167	126
Palau	S. punctatissimus	E. fusum	THC11358	2	THC11358.2	686	427	332	105	125	141	123	240	293	87	93	350	334	83	84	79	112	247	258	247	362	365	362	85	51	103	79	168	396	150	166	174	174	174	480	195	142
Palau	S. punctatissimus	E. fusum	THC11358	3	THC11358.3	692	441	338	96	125	141	143	235	299	81	95	388	421	107	95	104	95	234	264	234	368	361	361	75	70	106	94	165	407	151	146	168	165	166	485	214	107
Palau	S. punctatissimus	E. fusum	THC11358	4	THC11358.4	818	566	435	102	124	172	161	242	387	83	93	428	454	114	111	103	103	254	274	254	496	493	493	87	69	113	94	165	528	199	173	225	207	186	608	151	202
Palau	S. punctatissimus	E. fusum	THC11358	5	THC11358.5	733	402	405	99	126	136	140	236	348	80	95	322	364	84	81	80	75	259	272	259	414	407	407	68	51	83	88	178	473	130	152	128	174	162	533	218	145
Palau	S. punctatissimus	E. fusum	THC11358	6	THC11358.6	742	475	390	95	124	152	149	228	348	80	96	392	392	113	100	114	100	247	255	247	414	413	413	76	68	122	102	161	451	164	149	162	177	166	547	232	134
Palau	S. punctatissimus	E. fusum	THC11358	7	THC11358.7	763	504	383	106	139	174	158	237	343	73	95	362	378	135	116	106	96	256	274	256	418	430	418	68	61	103	116	162	448	174	177	200	180	175	557	350	157
Palau	S. punctatissimus	E. fusum	THC11358	8	THC11358.8	789	534	417	98	118	154	143	220	401	68	82	431	419	97	103	109	106	260	243	243	468	471	468	67	58	102	87	145	529	184	172	194	181	151	605	157	150
Palau	S. punctatissimus	E. fusum	THC11358	9	THC11358.9	779	503	373	95	120	146	136	247	381	82	90	416	416	106	101	112	108	249	239	239	465	457	457	61	65	111	92	162	498	166	176	188	192	164	574	183	169
Palau	S. punctatissimus	E. fusum	THC11358	10	THC11358.10	663	400	320	81	101	135	130	194	324	62	78	314	298	92	90	92	84	200	218	200	388	392	388	62	65	95	75	139	416	136	125	152	122	143	499	179	132
Palau	S. punctatissimus	E. fusum	THC11358	11	THC11358.11	749	458	374	105	125	152	146	250	332	75	94	347	400	107	92	107	89	270	286	270	390	373	373	56	53	119	91	185	436	155	151	162	172	187	526	230	154
Palau	S. punctatissimus	E. fusum	THC11358	12	THC11358.12	667	399	373	81	114	126	131	213	311	66	89	325	328	96	96	96	87	228	230	228	364	373	364	38	37	102	91	143	409	134	129	156	137	144	494	187	104
Palau	S. punctatissimus	E. fusum	THC11358	13	THC11358.13	797	489	470	99	126	142	134	249	392	75	99	387	428	107	87	105	98	275	263	263	452	446	446	76	69	123	93	167	496	153	159	169	182	172	594	202	168
Palau	S. punctatissimus	E. fusum	THC11358	14	THC11358.14	711	417	370	79	108	137	132	218	352	63	79	306	313	101	94	90	89	217	218	217	412	420	412	53	53	92	79	150	458	141	138	149	152	144	539	178	158
Palau	S. punctatissimus	E. fusum	THC11358	15	THC11358.15	754	453	390	88	106	149	150	233	365	73	89	399	379	96	84	85	99	254	242	242	438	441	438	63	58	110	79	154	478	143	168	144	190	157	558	185	148
Palau	S. punctatissimus	E. fusum	THC11358	16	THC11358.16	807	538	413	85	123	168	153	238	385	71	89	422	445	108	111	112	119	258	258	258	473	476	473	71	60	112	93	148	530	175	176	189	173	157	617	217	172
Palau	S. punctatissimus	E. fusum	THC11358	17	THC11358.17	707	425	338	87	115	126	128	259	312	72	85	370	360	84	79	85	83	237	243	237	402	395	395	58	50	89	79	169	437	132	153	124	184	172	502	174	140
Palau	S. punctatissimus	E. fusum	THC11358	18	THC11358.18	705	451	338	74	103	123	131	226	347	62	80	395	372	85	93	94	91	240	241	240	413	418	413	52	52	98	85	138	448	144	145	149	154	142	534	186	137
Palau	S. punctatissimus	E. fusum	THC11358	19	THC11358.19	766	526	380	92	110	162	153	239	354	72	91	461	469	109	116	107	103	233	255	233	453	467	453	77	63	121	94	154	479	186	164	210	176	157	565	162	136
Palau	S. punctatissimus	E. fusum	THC11358	20	THC11358.20	756	474	380	96	124	152	142	244	347	79	98	366	386	114	111	111	100	252	261	252	412	421	412	49	56	115	95	165	457	164	164	164	171	171	553	222	130
Palau	S. punctatissimus	E. fusum	THC11358	21	THC11358.21	645	379	292	76	97	115	114	189	333	60	72	322	285	83	74	89	89	200	204	200	365	374	365	55	49	93	72	129	413	120	127	124	135	130	487	167	126
Palau	S. doliatus	E. fusum	THC11225	22	THC11225.22	1160	573	557	137	165	210	205	362	589	93	112	644	671	146	105	145	114	335	343	335	724	721	721	72	69	131	107	231	802	171	199	189	220	239	899	300	228
Palau	S. doliatus	E. fusum	THC11225	23	THC11225.23	1142	592	545	132	177	208	206	326	600	83	109	600	608	135	116	143	107	330	374	330	691	674	674	116	81	128	94	223	771	214	192	250	196	231	886	317	216
Palau	S. doliatus	E. fusum	THC11225	24	THC11225.24	881	529	385	102	137	177	164	237	470	73	87	441	467	115	106	108	94	239	284	239	542	558	542	73	69	94	79	163	622	184	140	206	143	168	691	247	191
Palau	S. doliatus	E. fusum	THC11225	25	THC11225.25	930	528	509	109	151	209	192	252	469	70	91	509	540	131	120	122	94	291	288	288	558	566	558	101	86	122	94	178	623	193	169	226	158	181	712	272	166
Palau	S. doliatus	E. fusum	THC11225	26	THC11225.26	855	455	369	101	131	163	164	242	446	67	84	397	418	107	90	104	90	247	258	247	558	516	516	87	79	111	86	168	581	140	148	163	166	167	664	233	177
Palau	S. doliatus	E. fusum	THC11225	27	THC11225.27	1012	544	500	120	153	176	187	275	564	80	95	529	532	133	110	131	120	292	297	292	609	630	609	75	71	120	91	182	711	136	151	274	138	197	790	223	186
Palau	S. doliatus	E. fusum	THC11225	28	THC11225.28	728	423	354	93	126	155	151	202	367	63	76	395	396	84	76	83	81	228	223	223	445	459	445	71	53	68	64	132	504	117	145	138	169	150	552	202	152
Palau	S. doliatus	E. fusum	THC11225	29	THC11225.29	713	409	327	91	120	143	142	205	352	65	77	346	376	72	68	85	71	235	233	233	434	420	420	67	51	78	60	150	470	139	118	151	126	153	526	213	153
Palau	S. doliatus	E. fusum	THC11225	30	THC11225.30	1123	587	600	133	165	216	200	323	572	93	110	634	629	125	119	120	105	329	336	329	709	677	677	76	76	117	103	217	769	199	172	212	201	225	853	265	222
Palau	S. doliatus	E. fusum	THC11225	31	THC11225.31	869	545	422	102	139	167	166	290	406	66	90	478	456	106	96	97	100	287	338	287	501	485	485	65	60	106	80	206	549	163	191	174	202	214	623	215	138
Palau	S. doliatus	E. fusum	THC11225	32	THC11225.32	1018	576	474	132	165	208	200	284	512	79	110	585	552	126	112	146	134	355	301	301	620	606	606	70	66	105	103	204	688	177	204	231	208	211	774	225	186
Palau	S. doliatus	E. fusum	THC11087	33	THC11087.33	1391	809	670	151	212	271	268	300	823	94	125	747	750	200	179	190	175	392	431	392	874	880	874	163	170	141	136	206	1008	279	217	280	270	213	1144	248	287
Palau	S. doliatus	E. fusum	THC11087	34	THC11087.34	1539	875	754	191	233	283	283	427	803	116	128	803	820	195	175	221	197	449	473	449	942	938	938	145	137	161	117	281	1112	300	299	296	316	283	1219	257	304
Palau	S. doliatus	E. fusum	THC11087	35	THC11087.35	1524	862	707	183	219	283	282	411	812	107	121	843	853	166	145	211	175	477	451	451	927	932	927	142	111	174	140	272	1066	299	315	308	336	286	1183	268	275
Palau	S. punctatus	E. fusum	THC11357	36	THC11357.36	1111	802	517	151	185	221	211	377	491	118	116	631	571	174	172	163	165	386	372	372	608	657	608	81	72	159	141	255	678	265	289	330	311	272	805	216	235
Palau	S. punctatus	E. fusum	THC11357	37	THC11357.37	1028	730	516	140	170	229	210	318	462	109	119	519	570	177	165	189	165	315	313	313	600	591	591	57	60	141	126	202	676	257	241	294	280	226	776	124	246
Palau	S. punctatus	E. fusum	THC11357	38	THC11357.38	1125	767	534	150	183	223	211	354	541	109	123	613	612	163	155	168	159	365	368	365	667	658	658	111	101	140	151	232	750	237	279	279	294	239	850	223	242
Palau	S. punctatus	E. fusum	THC11357	39	THC11357.39	844	601	401	103	138	196	162	224	408	87	94	468	441	147	127	169	147	255	270	255	467	469	467	100	88	111	105	150	543	201	203	210	209	161	645	172	120
Palau	S. punctatus	E. fusum	THC11357	40	THC11357.40	991	660	499	132	169	209	208	282	493	93	106	459	483	141	141	159	150	324	325	324	572	570	570	101	93	165	117	199	621	233	241	255	248	198	757	209	163
Palau	S. punctatus	E. fusum	THC11357	41	THC11357.41	858	598	411	113	143	189	194	266	387	85	97	427	436	123	119	138	137	261	285	261	534	476	476	88	82	122	105	167	575	196	214	211	226	176	654	149	206
Palau	S. punctatus	E. fusum	THC11357	42	THC11357.42	833	593	398	109	137	188	183	246	384	84	95	433	482	136	125	131	127	263	254	254	467	495	467	85	70	117	91	170	537	194	210	216	203	181	622	157	156
Palau	S. spinus	E. fusum	THC11328	43	THC11328.43	761	505	349	93	130	145	142	240	379	74	87	394	386	96	90	106	91	235	223	223	477	479	477	71	57	115	96	142	494	166	173	187	186	145	593	192	156
Palau	S. spinus	E. fusum	THC11328	44	THC11328.44	971	589	471	104	144	175	162	279	516	82	92	545	571	117	116	106	126	325	325	325	599	586	586	86	63	117	87	184	672	202	210	213	231	190	758	211	199
Palau	S. spinus	E. fusum	THC11328	45	THC11328.45	804	530	399	94	134	171	160	236	388	70	93	464	398	114	110	124	106	255	258	255	475	485	475	62	61	130	103	157	512	186	175	198	195	158	614	180	177
Palau	S. spinus	E. fusum	THC11328	46	THC11328.46	840	532	433	90	135	153	149	241	441	75	94	467	466	110	107	112	95	245	286	245	509	506	506	64	64	126	98	157	553	180	168	197	192	160	645	142	156
Palau	S. spinus	E. fusum	THC11328	47	THC11328.47	855	600	426	86	130	167	150	252	437	70	91	493	531	119	112	128	108	245	271	245	501	542	501	61	57	118	83	154	585	203	192	223	186	156	665	185	168
Palau	S. spinus	E. fusum	THC11328	48	THC11328.48	796	540	395	94	129	164	153	266	360	86	98	407	396	109	115	108	97	253	266	253	476	469	469	59	53	98	86	167	526	179	200	188	208	169	593	206	153
Palau	S. spinus	E. fusum	THC11328	49	THC11328.49	728	455	337	87	119	142	133	239	344	72	87	408	462	91	91	92	92	253	231	231	431	423	423	83	77	128	97	149	452	142	166	141	195	149	546	181	40
Palau	S. spinus	E. fusum	THC11328	50	THC11328.50	912	544	507	108	142	165	154	292	453	86	101	462	455	115	111	111	108	310	305	305	521	537	521	70	62	104	95	200	601	195	197	197	233	195	681	224	179
Palau	S. spinus	E. fusum	THC11328	51	THC11328.51	898	518	448	104	145	170	149	266	457	77	95	423	432	117	102	103	99	262	282	262	540	551	540	48	47	111	89	168	611	172	167	187	197	174	687	193	217
Palau	S. puellus	E. fusum	THC11228	52	THC11228.52	735	513	370	98	119	162	155	222	328	74	86	334	304	113	105	105	115	241	234	234	421	451	421	63	58	108	99	152	478	183	168	210	175	157	546	197	175
Palau	S. puellus	E. fusum	THC11228	53	THC11228.53	655	375	256	82	104	131	132	207	303	65	72	316	300	89	86	87	79	212	214	212	381	390	381	64	57	118	82	133	388	143	134	150	152	140	487	171	155
Moorea	S. spinus	E. gotozakiorum	THC9814	MO1	THC9814.MO1	1029	500	485	103	122	180	178	329	519	102	110	600	660	143	121	139	113	364	362	362	576	571	571	97	71	148	120	243	635	166	156	209	188	266	741	243	181
Moorea	S. spinus	E. gotozakiorum	THC10033	MO2	THC10033.MO2	866	408	465	89	120	156	156	266	442	86	94	519	521	122	108	126	115	318	325	318	471	465	465	65	59	144	105	209	512	150	158	167	185	227	647	290	171
Moorea	S. spinus	E. gotozakiorum	THC10033	MO3	THC10033.MO3	919	404	528	94	118	186	179	272	468	91	105	550	548	115	105	114	95	330	339	330	503	497	497	92	69	158	120	221	547	154	134	177	172	233	676	282	186
Moorea	S. spinus	E. gotozakiorum	THC9814	MO4	THC9814.MO4	981	453	508	94	123	184	195	297	531	90	100	553	588	144	110	140	119	358	353	353	533	566	533	102	77	180	150	235	605	240	187	187	189	245	741	277	186
Moorea	S. spinus	E. gotozakiorum	THC9814	MO5	THC9814.MO5	1085	498	582	100	126	193	206	306	611	100	111	698	682	167	145	175	171	362	374	362	614	627	614	94	88	176	140	232	699	147	176	197	175	254	842	267	207
Moorea	S. spinus	E. gotozakiorum	THC9814	MO6	THC9814.MO6	943	458	552	92	119	160	168	283	521	96	106	562	578	136	113	155	114	326	337	326	531	514	514	101	73	152	130	213	611	152	156	184	189	222	725	260	181
Moorea	S. spinus	E. gotozakiorum	THC10059	MO7	THC10059.MO7	1123	555	577	108	145	195	188	350	611	96	112	712	686	186	151	183	147	396	414	396	604	616	604	69	63	188	117	256	720	191	194	213	211	267	876	314	182
Moorea	S. spinus	E. gotozakiorum	THC10102	MO9	THC10102.MO9	776	345	432	104	79	124	137	251	424	84	90	462	465	98	84	99	90	280	277	277	427	444	427	68	46	129	100	205	487	115	128	144	144	191	587	191	186
Moorea	S. spinus	E. gotozakiorum	THC10102	MO10	THC10102.MO10	830	366	480	104	114	130	133	249	451	87	92	479	483	98	79	114	88	300	319	300	437	453	437	78	69	144	100	210	500	134	132	169	158	225	617	260	181
Moorea	S. spinus	E. gotozakiorum	THC10033	MO11	THC10033.MO11	873	400	461	90	120	160	173	272	459	88	108	503	485	122	105	124	100	308	323	308	493	495	493	87	77	148	116	206	560	144	143	176	174	216	661	220	193
Moorea	S. spinus	E. gotozakiorum	THC10033	MO12	THC10033.MO12	923	457	478	105	125	158	167	304	482	103	102	603	591	102	71	99	75	353	528	353	372	530	372	69	62	154	121	226	565	166	165	186	194	244	686	224	182
Moorea	S. spinus	E. gotozakiorum	THC10059	MO13	THC10059.MO13	744	404	368	104	78	140	143	241	381	82	82	493	479	143	120	146	119	261	258	258	391	393	391	61	52	117	74	174	478	133	132	148	143	177	576	197	93
Moorea	S. spinus	E. gotozakiorum	THC10059	MO14	THC10059.MO14	950	472	488	119	89	170	155	280	521	77	94	567	546	170	121	167	132	336	331	331	481	529	481	120	113	141	97	209	631	166	165	190	175	222	739	266	182
Moorea	S. spinus	E. gotozakiorum	THC9814	MO16	THC9814.MO16	975	511	522	110	131	174	173	328	487	100	112	613	616	173	149	185	145	342	389	342	518	486	486	102	79	155	134	252	587	174	168	193	222	263	718	289	151
Moorea	S. spinus	E. gotozakiorum	THC10102	MO17	THC10102.MO17	832	376	455	98	117	152	146	305	400	92	97	501	503	116	85	109	84	332	317	317	441	460	441	63	54	116	86	228	515	142	149	163	172	249	596	224	174
Moorea	S. spinus	E. gotozakiorum	THC10102	MO18	THC10102.MO18	730	316	379	78	98	146	153	225	372	88	75	394	427	84	68	80	69	276	286	276	411	415	411	66	56	111	87	189	446	114	117	135	147	206	536	210	147
Moorea	S. spinus	E. gotozakiorum	THC10102	MO19	THC10102.MO19	801	363	441	89	106	153	170	260	417	81	97	495	467	98	89	90	86	298	304	298	444	456	444	98	90	115	127	191	503	113	131	153	154	213	592	262	139
Moorea	S. spinus	E. gotozakiorum	THC10033	MO20	THC10033.MO20	964	455	534	105	120	180	188	294	511	103	120	569	616	109	90	113	94	357	356	356	562	547	547	80	94	132	105	232	627	165	169	176	198	240	719	250	195
Moorea	S. spinus	E. gotozakiorum	THC10033	MO21	THC10033.MO21	918	426	527	95	127	183	186	270	479	101	107	575	572	124	91	138	98	356	351	351	513	496	496	66	64	151	104	217	571	154	164	178	190	232	696	264	154
Moorea	S. spinus	E. gotozakiorum	THC10102	MO22	THC10102.MO22	793	411	474	119	127	146	172	306	338	112	91	473	518	116	72	113	67	289	288	288	458	419	419	64	88	98	109	215	484	126	139	156	169	219	567	238	128
Moorea	S. spinus	E. gotozakiorum	THC10102	MO23	THC10102.MO23	751	492	364	130	118	173	186	295	276	115	93	437	509	86	79	87	86	299	318	299	414	422	414	50	38	108	100	198	442	171	172	196	198	217	511	240	110
Moorea	S. spinus	E. gotozakiorum	THC10102	MO24	THC10102.MO24	683	381	300	110	108	132	142	279	270	89	82	370	375	83	77	80	71	274	284	274	370	352	352	68	53	78	76	197	405	137	140	158	152	207	460	244	104
Moorea	S. spinus	E. gotozakiorum	THC10102	MO25	THC10102.MO25	734	424	326	106	103	149	162	306	279	103	90	429	435	105	72	120	72	292	276	276	402	377	377	77	63	105	92	207	425	138	152	155	169	229	485	193	129
Moorea	S. spinus	E. gotozakiorum	THC10102	MO26	THC10102.MO26	816	512	483	128	126	172	189	332	302	113	99	574	532	110	86	139	91	345	364	345	406	389	389	95	60	101	121	250	453	145	165	179	213	269	528	273	118
Moorea	S. argenteus	E. gotozakiorum	THC9858	MO27	THC9858.MO27	1325	680	566	182	173	275	276	532	509	154	125	742	712	156	136	155	136	516	470	470	765	700	700	102	66	187	158	342	795	182	229	257	271	405	890	459	248
Moorea	S. argenteus	E. gotozakiorum	THC9858	MO29	THC9858.MO29	704	461	367	87	122	162	163	281	256	98	83	390	418	128	100	99	93	236	250	236	388	427	388	79	60	88	83	169	441	156	182	189	206	188	492	141	126
Moorea	S. argenteus	E. gotozakiorum	THC9858	MO30	THC9858.MO30	1152	673	457	132	189	247	303	356	523	151	120	627	624	171	121	166	126	502	482	482	582	574	574	164	60	175	179	262	709	191	211	263	275	304	816	399	177
Moorea	S. argenteus	E. gotozakiorum	THC9858	MO32	THC9858.MO32	776	337	457	77	103	136	129	232	437	67	73	452	424	105	83	95	79	257	460	257	262	466	262	87	57	107	71	176	525	138	139	143	155	187	595	229	175
Moorea	S. argenteus	E. gotozakiorum	THC9858	MO33	THC9858.MO33	1219	513	837	117	154	215	209	364	663	113	119	676	670	137	109	143	107	420	740	420	433	710	433	94	75	149	126	270	824	183	208	223	240	281	950	360	313
Moorea	S. argenteus	E. gotozakiorum	THC9858	MO34	THC9858.MO34	1163	486	740	116	148	200	192	352	627	112	120	675	662	122	105	139	82	432	651	432	444	659	444	80	78	154	158	253	742	173	185	221	228	275	898	281	256
Moorea	S. argenteus	E. gotozakiorum	THC9858	MO35	THC9858.MO35	804	358	443	83	101	136	126	265	429	67	75	414	435	108	92	96	87	278	463	278	294	464	294	72	67	101	79	200	532	126	133	148	153	212	606	214	172
Gambiers	S. argenteus	E. gotozakiorum	RDA3996	GA1	RDA3996.GA1	862	353	598	83	102	154	142	232	470	80	85	504	448	84	62	93	74	275	276	275	570	543	543	67	47	102	85	188	607	126	124	144	165	205	676	245	237
Gambiers	S. argenteus	E. gotozakiorum	RDA3989	GA2	RDA3989.GA2	1597	734	935	179	220	317	350	463	871	199	185	909	835	260	196	262	176	526	523	523	921	933	921	151	118	275	246	374	984	218	201	307	312	413	1255	337	238
Gambiers	S. argenteus	E. gotozakiorum	RDA3995	GA3	RDA3995.GA3	692	265	405	66	98	132	117	210	352	72	68	336	386	72	52	68	48	265	255	255	360	389	360	49	39	116	74	144	433	95	93	128	110	165	525	204	167
Gambiers	S. argenteus	E. gotozakiorum	RDA3995	GA4	RDA3995.GA4	677	290	451	65	101	139	122	214	346	73	75	348	372	67	53	65	54	250	253	250	395	416	395	64	41	79	61	169	446	117	108	135	138	172	518	328	167
Gambiers	S. argenteus	E. gotozakiorum	RDA3996	GA5	RDA3996.GA5	983	409	634	98	135	186	189	309	490	95	109	491	558	114	97	117	82	362	341	341	540	557	540	66	75	123	115	232	628	142	146	170	173	244	728	314	213
Gambiers	S. argenteus	E. gotozakiorum	RDA3996	GA6	RDA3996.GA6	981	384	633	81	135	194	156	287	492	83	102	498	449	95	87	99	86	335	328	328	584	586	584	87	54	109	94	220	638	144	110	165	170	240	725	325	227
Gambiers	S. argenteus	E. gotozakiorum	RDA3996	GA7	RDA3996.GA7	896	364	516	99	138	164	152	267	457	94	100	416	434	105	91	110	97	311	305	305	483	490	483	74	60	130	142	208	553	120	91	161	152	214	662	329	205
Gambiers	S. argenteus	E. gotozakiorum	RDA3996	GA9	RDA3996.GA9	981	409	529	102	130	193	168	261	508	92	106	469	478	100	79	118	79	315	328	315	593	585	585	83	57	121	93	204	656	140	145	168	168	224	745	248	233
Gambiers	S. argenteus	E. gotozakiorum	RDA3996	GA10	RDA3996.GA10	1161	429	680	110	124	203	156	325	636	112	96	572	648	118	108	127	128	333	356	333	705	703	703	85	67	118	111	247	801	150	142	187	174	263	884	274	273
Gambiers	S. argenteus	E. gotozakiorum	RDA3996	GA11	RDA3996.GA11	954	378	537	109	132	173	157	315	458	94	92	544	550	102	78	117	82	339	329	329	542	533	533	64	53	118	94	236	599	132	151	156	165	250	689	148	223
Gambiers	S. argenteus	E. gotozakiorum	RDA3996	GA12	RDA3996.GA12	898	332	545	101	110	165	131	269	456	97	87	480	458	84	57	92	67	307	318	307	527	517	517	63	49	97	68	209	589	107	137	131	147	237	652	269	199
Gambiers	S. argenteus	E. gotozakiorum	RDA3996	GA13	RDA3996.GA13	938	333	569	118	90	170	127	272	497	80	93	480	488	96	63	88	71	321	305	305	559	564	559	59	49	86	73	210	642	109	119	128	134	225	699	255	225
Gambiers	S. argenteus	E. gotozakiorum	RDA3996	GA14	RDA3996.GA14	935	332	611	96	120	162	158	281	484	93	95	457	452	102	73	97	64	333	323	323	543	534	534	57	52	135	106	214	575	115	97	131	135	235	684	329	257
Gambiers	S. argenteus	E. gotozakiorum	RDA3996	GA15	RDA3996.GA15	935	399	532	103	126	170	166	283	483	86	100	483	499	114	86	95	74	336	323	323	532	533	532	75	59	134	100	209	592	129	140	152	159	226	696	269	206
Gambiers	S. argenteus	E. gotozakiorum	RDA3996	GA16	RDA3996.GA16	1004	387	641	92	125	170	164	287	537	81	94	479	483	122	80	99	71	319	342	319	589	589	589	76	63	140	80	226	629	139	133	173	131	242	744	278	339
Gambiers	S. argenteus	E. gotozakiorum	RDA3996	GA17	RDA3996.GA17	1065	403	686	103	124	183	171	327	560	97	101	572	579	103	85	108	81	353	343	343	635	647	635	89	55	123	97	235	710	122	147	153	155	252	794	275	223
Gambiers	S. argenteus	E. gotozakiorum	RDA3996	GA18	RDA3996.GA18	913	366	571	98	120	182	146	276	457	81	95	486	510	102	80	103	84	304	331	304	540	510	510	64	54	128	97	211	571	117	111	144	119	228	668	287	187
Gambiers	S. argenteus	E. gotozakiorum	RDA3996	GA19	RDA3996.GA19	946	373	653	124	103	176	155	277	489	86	96	456	468	88	79	101	89	348	313	313	543	537	537	66	58	136	96	217	584	142	131	182	152	229	698	290	262
Gambiers	S. argenteus	E. gotozakiorum	RDA3996	GA20	RDA3996.GA20	948	481	482	87	127	176	174	284	484	92	91	502	505	117	100	107	84	318	340	318	524	561	524	77	51	115	81	215	631	179	164	188	198	218	711	293	224
Gambiers	S. argenteus	E. gotozakiorum	RDA3996	GA21	RDA3996.GA21	950	397	598	101	127	183	169	303	466	84	92	507	513	105	68	109	87	329	338	329	553	548	548	70	68	111	94	231	605	136	140	166	165	229	705	310	221
Gambiers	S. argenteus	E. gotozakiorum	RDA3996	GA22	RDA3996.GA22	1068	422	650	113	134	197	185	329	550	98	102	511	516	114	78	106	78	375	360	360	617	643	617	100	65	143	127	251	685	142	124	171	169	268	789	301	267
Gambiers	S. argenteus	E. gotozakiorum	RDA3996	GA23	RDA3996.GA23	1028	378	596	125	98	173	169	309	539	89	100	498	494	109	82	112	73	346	331	331	585	616	585	81	60	118	100	234	680	130	119	161	141	247	763	269	239
Gambiers	S. argenteus	E. gotozakiorum	RDA3996	GA24	RDA3996.GA24	977	369	626	107	122	181	164	289	503	98	100	486	473	109	82	102	71	324	310	310	564	583	564	98	53	132	106	230	612	139	122	166	142	230	731	337	255
Gambiers	S. argenteus	E. gotozakiorum	RDA3996	GA25	RDA3996.GA25	1068	456	676	108	121	212	193	308	558	104	104	559	599	104	84	115	101	345	360	345	657	645	645	95	57	122	102	238	713	151	159	183	183	251	795	303	257
Gambiers	S. argenteus	E. gotozakiorum	RDA3996	GA26	RDA3996.GA26	829	345	454	96	120	167	154	269	389	88	91	418	411	98	65	101	80	289	303	289	466	450	450	76	50	127	95	213	484	108	110	150	130	225	586	278	179
Gambiers	S. argenteus	E. gotozakiorum	RDA3996	GA27	RDA3996.GA27	934	333	574	96	130	177	138	295	460	83	96	419	429	85	76	98	73	342	314	314	530	533	530	63	55	137	102	227	562	105	116	130	143	247	673	329	255
Gambiers	S. argenteus	E. gotozakiorum	RDA3996	GA28	RDA3996.GA28	966	378	591	104	130	192	185	273	485	88	90	462	459	88	73	111	78	352	343	343	558	540	540	67	54	124	115	231	621	133	148	161	164	238	708	315	239
Gambiers	S. argenteus	E. gotozakiorum	RDA3898	GA29	RDA3898.GA29	927	334	563	99	113	168	143	274	480	77	93	487	512	94	52	81	47	303	318	303	545	549	545	59	45	143	100	218	566	109	100	142	136	230	680	288	235
Rangiroa	S. argenteus	E. gotozakiorum	THC18576	RA1	THC18576.RA1	1512	637	934	134	167	232	229	408	895	109	135	828	837	183	131	145	125	494	532	494	944	945	944	172	79	118	133	295	1175	236	205	283	235	291	1259	504	327
Rangiroa	S. argenteus	E. gotozakiorum	THC18576	RA2	THC18576.RA2	1352	578	842	124	185	226	237	380	792	129	114	858	824	155	136	158	132	468	479	468	801	841	801	138	85	134	104	288	996	209	220	234	242	313	1084	424	279
Rangiroa	S. argenteus	E. gotozakiorum	THC18576	RA3	THC18576.RA3	1472	615	879	129	178	235	239	396	875	126	133	931	920	194	137	168	148	498	466	466	912	919	912	152	72	129	121	305	1062	222	227	269	268	336	1172	493	293
Rangiroa	S. argenteus	E. gotozakiorum	THC18576	RA4	THC18576.RA4	1487	563	995	128	167	237	254	387	895	118	122	877	914	134	106	157	121	475	501	475	947	947	947	149	95	154	126	291	1075	201	217	242	243	312	1230	607	289
Rangiroa	S. argenteus	E. gotozakiorum	THC18576	RA5	THC18576.RA5	1574	604	1060	156	189	273	264	419	922	136	139	925	955	171	152	177	146	478	491	478	1003	1009	1003	181	120	162	147	320	1138	208	224	272	270	359	1266	666	412
Rangiroa	S. argenteus	E. gotozakiorum	THC18576	RA6	THC18576.RA6	1521	665	919	119	169	244	243	377	932	124	135	984	1036	183	142	186	128	474	478	474	979	972	972	154	109	116	141	282	1149	217	203	260	241	306	1235	614	288
Rangiroa	S. argenteus	E. gotozakiorum	THC18576	RA7	THC18576.RA7	1341	576	776	133	165	231	234	373	771	127	136	800	802	156	140	139	116	470	476	470	796	825	796	145	95	141	144	289	942	213	179	244	260	306	1062	581	258
Rangiroa	S. argenteus	E. gotozakiorum	THC18576	RA8	THC18576.RA8	1420	611	885	132	183	236	242	402	817	129	132	878	867	177	155	192	152	480	434	434	864	882	864	150	70	198	137	282	979	244	218	263	266	312	1162	662	275
Rangiroa	S. argenteus	E. gotozakiorum	THC18576	RA9	THC18576.RA9	1319	563	787	114	144	223	232	333	797	116	136	756	832	170	132	164	126	430	425	425	806	830	806	146	81	155	142	270	930	210	170	231	249	287	1061	387	293
Rangiroa	S. argenteus	E. gotozakiorum	THC18576	RA10	THC18576.RA10	1329	566	803	122	167	224	258	375	769	120	130	869	857	150	127	149	120	458	472	458	823	829	823	143	69	160	154	290	923	186	206	235	256	305	1036	465	313
